# Supplementary material for: Quantitative Morphological Analysis of Filamentous Microorganisms in Cocultures and Monocultures: Aspergillus terreus and Streptomyces rimosus Warfare in Bioreactors
Source: Biomolecules. 2021 Nov 22;11(11):1740. doi: 10.3390/biom11111740 (PMC8615777; doi:10.3390/biom11111740)
Supplement: Supplementary file 1 [file biomolecules-11-01740-s001.zip]

Archive with 1 entries (1 files):
- biomolecules-1464884-supplementary.pdf
